# Supplementary material for: A Computational Framework for Prediction and Analysis of Cancer Signaling Dynamics from RNA Sequencing Data—Application to the ErbB Receptor Signaling Pathway
Source: Cancers (Basel). 2020 Oct 7;12(10):2878. doi: 10.3390/cancers12102878 (PMC7650612; doi:10.3390/cancers12102878)
Supplement: Supplementary file 1 [file cancers-12-02878-s001.zip]

Archive with 14 entries (13 files):
- SupplementaryMaterial0928/
- __MACOSX/._SupplementaryMaterial0928
- SupplementaryMaterial0928/MethodS1.docx
- __MACOSX/SupplementaryMaterial0928/._MethodS1.docx
- SupplementaryMaterial0928/TableS1.csv
- __MACOSX/SupplementaryMaterial0928/._TableS1.csv
- SupplementaryMaterial0928/FigureS2.pdf
- __MACOSX/SupplementaryMaterial0928/._FigureS2.pdf
- SupplementaryMaterial0928/FigureS3a.pdf
- __MACOSX/SupplementaryMaterial0928/._FigureS3a.pdf
- SupplementaryMaterial0928/FigureS1.pdf
- __MACOSX/SupplementaryMaterial0928/._FigureS1.pdf
- SupplementaryMaterial0928/FigureS3b.pdf
- __MACOSX/SupplementaryMaterial0928/._FigureS3b.pdf
