# Supplementary material for: A Computational Framework for Prediction and Analysis of Cancer Signaling Dynamics from RNA Sequencing Data—Application to the ErbB Receptor Signaling Pathway
Source: Cancers (Basel). 2020 Oct 7;12(10):2878. doi: 10.3390/cancers12102878 (PMC7650612; doi:10.3390/cancers12102878)
Supplement: Supplementary file 1 [file cancers-12-02878-s001.zip › SupplementaryMaterial0928/TableS1.csv]

	MCF7	BT-474	SK-BR-3	MDA-MB-231
EGFR	0.2	1.95	20.15	53.95
ERBB2	44.39	1489.5	1841.9	24.28
ERBB3	57.37	68.72	70.53	2.5
ERBB4	0.24	1.12	0.07	0.1
GRB2	166.96	47.59	50.52	62.46
SHC1	48.48	47.16	65.93	84.15
SHC2	0.99	4.98	0.05	0.16
SHC3	0.23	0.11	0.01	6.04
SHC4	1.64	0.09	0.09	0.24
PIK3CA	5.86	6.55	7.12	7.83
PIK3CB	21.86	21.82	11.48	17.59
PIK3CD	0.33	0.24	2.86	5.02
PIK3CG	0.0	0.07	0.01	0.03
PTEN	20.4	30.41	8.1	28.95
RASA1	16.89	6.53	11.66	62.57
RASA2	3.04	5.9	6.36	4.77
RASA3	2.39	2.97	20.83	23.79
PTPN1	96.33	70.8	51.81	90.76
SOS1	8.94	7.45	12.95	7.28
SOS2	7.81	11.54	8.66	12.04
GAB1	4.49	3.73	7.35	3.94
AKT1	184.38	228.43	128.84	134.64
AKT2	67.7	78.95	69.92	72.27
HRAS	51.52	53.14	121.09	150.1
KRAS	10.15	17.12	10.62	8.32
NRAS	76.32	20.72	15.14	43.77
ARAF	37.67	42.73	23.99	67.63
BRAF	8.18	9.51	7.15	9.68
RAF1	73.02	63.58	42.62	71.15
MAP2K1	39.94	23.77	22.48	57.46
MAP2K2	93.19	72.51	78.32	140.2
MAPK1	21.75	35.62	35.98	36.07
MAPK3	113.06	62.78	60.34	28.03
RPS6KA1	14.62	26.53	26.01	17.73
RPS6KA2	6.71	4.29	9.12	5.67
RPS6KA3	10.74	9.36	7.58	26.36
RPS6KA6	2.42	2.76	3.05	0.23
CREB1	19.71	15.39	16.13	27.03
ELK1	29.7	36.75	16.99	71.09
